# Supplementary material for: ELAC2 Functions as a Key Gene in the Early Development of Placental Formation Based on WGCNA
Source: Cells. 2023 Feb 14;12(4):613. doi: 10.3390/cells12040613 (PMC9954566; doi:10.3390/cells12040613)
Supplement: Supplementary file 1 [file cells-12-00613-s001.zip]

Archive with 1 entries (1 files):
- cells-2110392-supplementary.pdf
